# Supplementary material for: PAMAM-Calix-Dendrimers: Second Generation Synthesis, Fluorescent Properties and Catecholamines Binding
Source: Pharmaceutics. 2022 Dec 8;14(12):2748. doi: 10.3390/pharmaceutics14122748 (PMC9781744; doi:10.3390/pharmaceutics14122748)
Supplement: Supplementary file 1 [file pharmaceutics-14-02748-s001.zip]

Archive with 1 entries (1 files):
- pharmaceutics-2035199-resub supplementary V2.pdf
